# Supplementary material for: Absorption rate of subcutaneously infused fluid in ill multimorbid older patients
Source: PLoS One. 2022 Oct 10;17(10):e0275783. doi: 10.1371/journal.pone.0275783 (PMC9550057; doi:10.1371/journal.pone.0275783)
Supplement: S1 Dataset — (XLSX) [file pone.0275783.s004.xlsx]

## Sheet: 201203 complete data set
Record ID	C-reactive protein (mg/l)	Hemoglobin (mmol/l)	Leukocytes (*10^9 /l)	Glucose (mmol/l)	Sodium (mmol/l)	Potassium (mmol/l)	Urea (mmol/l)		Osmolality	Creatinine (micromol/l)	eGFR (ml/min/1.73m^2)	Albumin (g/l)	TSH (miu/l)		Time since start of infusion (in minutes)	Counts - raw	Infusions site - Count decay adjusted	Normalized to max activity		Time since start of infusion	Counts - raw	Thyroid - Count decay adjusted	Normalized to max activity		Time since start of infusion (in minutes)	Counts - raw	Blood - Count decay adjusted	Normalized to max activity
1	48	6.9	6.3	6.9	142	3.7	11		301.9	80	80	25
1															5.33333	1179	1191.16	12.9165							5.33333	101	12.774	0.878949
1															10.6	1846	1884.02	20.4296							10.6	371	46.9223	3.22861
1															15.5667	3237	3335.38	36.1676							15.5667	716	90.5563	6.23096
1															20.5667	4468	4648.27	50.4042							20.5667	1327	167.833	11.5482
1															25.5333	5320	5587.77	60.5918							25.5333	1652	208.937	14.3765
1															30.6333	6133	6505.19	70.5399		34.1167	199	212.495	19.3746		30.6333	2461	311.256	21.4168
1															40.5167	7773	8402.93	91.1183		42.6	281	304.992	27.8081		40.5167	3546	448.481	30.8589
1															50.6167	8031	8852.13	95.9893		52.8333	420	464.921	42.3898		50.6167	4706	595.193	40.9538
1															60.5		9222	100		63.1667	519	586.041	53.4331		60.5	6304	797.3	54.8603
1															75.1833	5044	5828.72	63.2045		78.3167	677	787.052	71.7606		75.1833	8432	1066.44	73.3792
1															90.85	3303	3933.62	42.6547		92.2667	772	921.901	84.0555		90.85	9615	1216.06	83.6742
1															106.2	1941	2380.84	25.817		109.05	802	989.144	90.1866		106.2	10464	1323.44	91.0626
1															121.217	1504	1898.87	20.5907		124.567	831	1055.96	96.2784		121.217	11213	1418.17	97.5807
1															136.1	1155	1500.59	16.2718		138.067	841	1096.78	100		136.1	11174	1413.24	97.2413
1															151.283	1014	1356.44	14.7087		152.583	816	1094.3	99.7745		151.283	11491	1453.33	100
2	98	5.3	6.5	6	138	3.6	7.7		289.7	117	37	23	1
2															0	1	1.00035	0.0116212							0	0.1	0.138106	0.00961354
2															5.83333	1188	1201.4	13.9569							5.83333	12.5	17.2633	1.20169
2															10.6667	1792	1829.14	21.2494							10.6667	35.4	48.8895	3.40319
2															15.8333	3022	3115.44	36.1925							15.8333	73	100.817	7.01788
2															20.6833	3988	4149.84	48.2092		23.1333	117	122.323	10.5145		20.6833	130.3	179.952	12.5264
2															30.6667	5475	5807.63	67.4679		32.1333	220	234.025	20.1161		30.6667	284.9	393.464	27.389
2															40.6667	6529	7060.15	82.0187		43.1333	342	371.581	31.9399		40.6667	447.8	618.439	43.0494
2															50.6667	6999	7715.36	89.6302		52.2167	489	540.659	46.4733		50.6667	596.5	823.802	57.3447
2															60.6667	7660	8607.98	100		62.65	618	697.136	59.9236		60.6667	792.48	1094.46	76.1853
2															70.6667	5547	6354.53	73.8214		72.4167	782	898.863	77.2634		70.6667	877.9	1212.43	84.3972
2															85.6667	3690	4350.91	50.5451		88.3833	823	975.491	83.8501		85.6667	1040.2	1436.58	100
2															101	2775	3369.96	39.1492		104.15	864	1055.62	90.7375
2															116.3	2068	2586.37	30.0462		118.7	904	1135.83	97.6325
2															130.667	1644	2113.7	24.5551		131.733	903	1163.37	100
3	21	6.5	13.7	6.3	140	3.9	9.4		295.7	120	50	31	3.6
3															0	1	1.00379	0.00788702							0	0.005	0.0584891	0.0058548
3															5	1312	1324.68	10.4083							5	0.4	4.67913	0.468384
3															10.0167	2289	2333.52	18.3351							10.0167	1.87	21.8749	2.1897
3															15	4018	4135.6	32.4944							15	4.2	49.1308	4.91803
3															20	5726	5950.54	46.7549		22.4667	64	66.826	6.38557		20	7.7	90.0732	9.01639
3															30	7605	8056.7	63.3034		31.8833	140	148.853	14.2237		30	17.3	202.372	20.2576
3															40	9087	9813.66	77.1083		42.1	244	264.578	25.2818		40	30.4	355.614	35.5972
3															50	9543	10506.3	82.5502		52.6167	357	395.018	37.746		50	41.2	481.95	48.2436
3															61.5167	11307	12727.1	100		64	514	581.326	55.5487		61.5167	52.3	611.796	61.2412
3															70	8928	10214.6	80.2588		72.6	623	716.355	68.4514		70	66.7	780.244	78.103
3															85.1333	6390	7526.78	59.1398		87.7167	670	793.124	75.7871		85.1333	83.9	981.447	98.2436
3															100	4837	5862.76	46.0651		102.6	762	928.224	88.6966		100	84.3	986.126	98.7119
3															115	3981	4966.46	39.0227		117.5	727	911.334	87.0827		115	82.7	967.41	96.8384
3															130	3074	3947.19	31.014		132.45	795	1025.65	98.0058		130	85.4	998.994	100
3															145	2689	3553.89	27.9238		147.45	764	1014.5	96.9409		145	81.2	949.863	95.082
3															160.15	2115	2877.91	22.6125		161.567	767	1046.52	100		160.15	83.6	977.938	97.8923
4	38	6.5	8.4	7.9	142	4	12.6		304.5	157	35	34	0.5
4															0	3	3.02007	0.0195604							0	-0.067	-0.0952943	-0.00682142
4															5	1387	1400.4	9.07013							5	5.02	7.13996	0.511098
4															10	2548	2597.48	16.8234							10	26.88	38.2315	2.73671
4															15.1667	4583	4718.65	30.5618							15.1667	62.92	89.4913	6.40603
4															20	6343	6591.74	42.6934		22.65	92	96.0963	8.26116		20	118.35	168.33	12.0495
4															30	9051	9588.58	62.1033		32.75	196	208.743	17.9451		30	257.3	365.959	26.1963
4															40	10513	11353.7	73.5356		42.6667	316	343.024	29.489		40	418.5	595.234	42.6084
4															50	11663	12840.2	83.1637		52.25	451	498.677	42.87		50	560.1	796.632	57.025
4															60	13757	15439.7	100		62.3333	568	640.343	55.0488		60	692.5	984.945	70.505
4															70	11285	12911.3	83.6239		72.4167	700	804.609	69.1703		70	791.98	1126.44	80.6333
4															85	7899	9301.85	60.2462		86.9167	801	946.74	81.3889		85	914.98	1301.38	93.1562
4															100.017	5120	6205.98	40.1949		102.3	849	1033.61	88.8566		100.017	965.7	1373.52	98.3201
4															115.1	3888	4851.38	31.4214		117.783	866	1086.17	93.3754		115.1	982.2	1396.99	100
4															130.65	2831	3639.71	23.5737		131.733	892	1149.2	98.7941
4															145.083	2064	2728.3	17.6707		146.267	878	1163.23	100
4															160.017	1649	2243.24	14.529		161.033	818	1114.96	95.8502
5	45	5.9	8.8	6.5	142	3.8	8.1		298.6	49	88	27	0.63
5															0	1	1.00476	0.0095882							0	0.067	0.0931829	0.0128764
5															5.01667	1176	1187.4	11.3312							5.01667	12.02	16.7173	2.31007
5															10.0167	2001	2039.92	19.4666							10.0167	46.87	65.1863	9.00775
5															15.0167	3546	3649.91	34.8304							15.0167	96.83	134.67	18.6093
5															20	4769	4956.01	47.2944		22.1	168	175.295	9.71572		20	185.48	257.964	35.6466
5															30.0333	5560	5890.61	56.2131		31.7	316	335.865	18.6154		30.0333	357.32	496.957	68.6718
5															40	7523	8124.59	77.5316		41.6833	473	512.481	28.4043		40	520.33	723.669	100
5															50	8716	9595.78	91.5709		51.5333	697	769.62	42.6563
5															60	9337	10479.1	100		61.45	866	974.641	54.0196
5															70	7312	8365.74	79.8328		71.75	1067	1224.88	67.8892
5															85.0667	5364	6317.45	60.2863		86.4167	1249	1474.83	81.7428
5															100.017	3883	4706.6	44.9143		101.317	1439	1748.58	96.9155
5															115.017	3192	3982.28	38.0022		116.267	1315	1644.52	91.1476
5															130.017	2401	3083.12	29.4217		131.25	1277	1643.69	91.1015
5															145.017	2180	2881.27	27.4954		146.583	1361	1804.24	100
6	120	6.3	7.4	6.8	140	4.1	6.8		293.6	56	83	25	1.6
6															0	1	1.00876	0.00960684							0	0	0	0
6															5.11667	1102	1112.9	10.5986							5.11667	3.1	4.45931	0.306657
6															10.0167	2002	2040.94	19.4368							10.0167	21.4	30.7836	2.11693
6															15.1	3287	3383.86	32.226							15.1	44.9	64.5881	4.44159
6															20.0333					22.1667	87	90.7892	8.80342		20.0333	105.5	151.76	10.4362
6															30.0167	6264	6636.26	63.2001		31.7333	181	192.391	18.6553		30.0167	213.3	306.829	21.1
6															40.0167	7831	8457.49	80.5445		41.6333	285	308.759	29.939		40.0167	327	470.386	32.3474
6															50.1667	8806	9697.97	92.3581		52.5667	397	439.235	42.5907		50.1667	521.1	749.596	51.5481
6															60.1667	9353	10500.4	100		62.95	531	599.341	58.1154		60.1667	673.7	969.109	66.6436
6															70.1333	8329	9531.75	90.7751		71.9	587	674.052	65.3598		70.1333	796.8	1146.19	78.8209
6															85.05	5389	6346.69	60.4424		87.05	676	799.201	77.4949		85.05	917.2	1319.38	90.731
6															100.333	3964	4807.71	45.786		102.367	773	941.201	91.264		100.333	1010.9	1454.17	100
6															115.467	2584	3226.54	30.7278		117.35	699	875.982	84.94		115.467	956.6	1376.06	94.6285
6															130.2	2218	2849.13	27.1336		132.117	747	963.103	93.3877		130.2
6															145.767	1636	2165.39	20.622		147.883	776	1031.3	100		145.767	962.9	1385.12	95.2518
6															160.95	1263	1721.23	16.392		162.567	730	997.95	96.7666		160.95	937.6	1348.73	92.749
